# Supplementary material for: Blockade of Glycosphingolipid Synthesis Inhibits Cell Cycle and Spheroid Growth of Colon Cancer Cells In Vitro and Experimental Colon Cancer Incidence In Vivo
Source: Int J Mol Sci. 2021 Sep 29;22(19):10539. doi: 10.3390/ijms221910539 (PMC8508865; doi:10.3390/ijms221910539)
Supplement: Supplementary file 1 [file ijms-22-10539-s001.zip]

Archive with 1 entries (1 files):
- ijms-1383246-supplementary.pdf
